# Supplementary material for: Oxidation-reduction and photophysical properties of isomeric forms of Safranin
Source: PLoS One. 2022 Jun 24;17(6):e0265105. doi: 10.1371/journal.pone.0265105 (PMC9231691; doi:10.1371/journal.pone.0265105)
Supplement: S1 Data — (XLSX) [file pone.0265105.s001.xlsx]

## Sheet: Sheet1
		Peak 2 redox data			Peak 3 redox data			Peak 5 redox data
		Reduction potential (SHE)	Normalized 522nm absorption		Reduction potential (SHE)	Normalized 522nm absorption		Reduction potential (SHE)	Normalized 522nm absorption
		-11	0.999005		-26	0.996441		-50	0.977488
		-191	0.997839		-40	0.99586		-105	0.99183
		-214	0.997186		-77	0.998563		-180	0.958495
		-216	1		-126	0.974706		-241	0.891402
		-239	0.996614		-132	0.983382		-256	0.836683
		-294	0.859996		-143	0.972043		-270	0.735062
		-308	0.710518		-154	0.981518		-285	0.484695
		-323	0.420992		-207	0.959477		-300	0.195374
		-331	0.269992		-226	0.943077		-304	0.169501
		-344	0.134079		-241	0.872086		-340	0
		-419	0		-245	0.872167		-367	0.00135664
		-454	0.00033412		-250	0.812968		-386	0.00236806
					-255	0.789579		-401	0.00341582
					-256	0.752865
					-262	0.617833
					-265	0.655152
					-277	0.43227
					-284	0.329691
					-293	0.191204
					-317	0.00617413
					-327	0.0062387
					-397	0.0164886
